# Supplementary material for: Characterization and genomic analysis of two novel psychrotolerant Acidithiobacillus ferrooxidans strains from polar and subpolar environments
Source: Front Microbiol. 2022 Aug 24;13:960324. doi: 10.3389/fmicb.2022.960324 (PMC9449456; doi:10.3389/fmicb.2022.960324)
Supplement: Supplementary file 1 [file Data_Sheet_1.xlsx]

## Sheet: Cold resistance genes
		MC2.2		PG05		ATTC 23270
Cold resistance genes
Gen	Protein	Protein_id	Locus_tag	Protein_id	Locus_tag	Protein_id	Locus_tag
treT	Alpha-Trehalose synthase	WP_206383145.1	JKG41_RS02900	WP_012536958.1	JKG40_RS02645	WP_012536958.1	AFE_RS09615
			contig 569
treY	Malto-oligosyltrehalose synthase		JKG41_RS15140		contig 383	WP_012536956.1	AFE_RS09605
			contig 381		contig 337
			contig 584		contig 312
		WP_206383345.1	JKG41_RS14170		JKG40_RS14975
					JKG40_RS12440
treZ	Malto-oligosyltrehalose trehalohydrolase		contig 366		JKG40_RS14975	WP_012536957.1	AFE_RS09610
		WP_206383418.1	JKG41_RS15135		contig 317
			contig 569
susA	Sucrose synthase	WP_012536600.1	JKG41_RS00320	WP_012536600.1	JKG40_RS00225	WP_012536600.1	AFE_RS07260
csp	Cold shock protein	WP_009564993.1	JKG41_RS13135	WP_009564993.1	JKG40_RS13155	WP_009564993.1	AFE_RS02770
			contig 1312
			contig 1835
dexdc	DEAD/DEAH box ATP-dependent RNA helicase DeaD	WP_012607040.1	JKG41_RS12570	WP_012607040.1	JKG40_RS05740	WP_012607040.1	AFE_RS06440
		WP_012536453.1	JKG41_RS12665	WP_012536453.1	JKG40_RS12470	WP_012536453.1	AFE_RS04420
		WP_012536512.1	JKG41_RS04950	WP_206382831.1	JKG40_RS04935	WP_012537158.1	AFE_RS10915
		WP_206383135.1	JKG41_RS00585
tig	Trigger factor	WP_009563642.1	JKG41_RS07150	WP_009563642.1	JKG40_RS07125	WP_009563642.1	AFE_RS04265
			contig 1728
			contig 2041
			contig 2851
desA	Fatty acid desaturase	WP_012536870.1	JKG41_RS01390	WP_012536870.1	JKG40_RS00730	WP_012536870.1	AFE_RS09095
			contig 933
hpnN	Hopanoid biosynthesis associated RND transporter	WP_215905521.1	JKG41_RS03065	WP_206382817.1	JKG40_RS02810	WP_012536985.1	AFE_RS09760
				WP_206382992.1	JKG40_RS13080
hpnH	Hopanoid biosynthesis associated radical SAM protein	WP_012536983.1	JKG41_RS03050	WP_012536983.1	JKG40_RS02795	WP_012536983.1	AFE_RS09745
hpnJ	hopanoid biosynthesis associated radical SAM protein HpnJ	WP_012536987.1	JKG41_RS11765	WP_012536987.1	JKG40_RS13070	WP_012536987.1	AFE_RS09770
proP	Glycine betaine transport		contig 42		contig 44	WP_012607630.1	AFE_RS14400
			contig 133		contig 156
			contig 2774

## Sheet: Oxidative stress response genes
		MC2.2		PG05		ATTC 23270
Oxidative stress response genes
Gen	Protein	Protein_id	Locus_tag	Protein_id	Locus_tag	Protein_id	Locus_tag
grx	Glutaredoxin	WP_009562960.1	JKG41_RS00640	WP_009562960.1	JKG40_RS05685	WP_009562960.1	AFE_RS10860
		WP_012537561.1	JKG41_RS11990	WP_012537561.1	JKG40_RS10040	WP_012537561.1	AFE_RS13930
		WP_009560960.1	JKG41_RS07525		contig 48	WP_009560960.1	AFE_RS11240
ahpC	Alkyl hydroperoxidereductase	WP_012536200.1	JKG41_RS07360	WP_012536200.1	JKG40_RS07290	WP_012536200.1	AFE_RS02600
sod	Superoxide dismutase	WP_009566995.1	JKG41_RS08300	WP_009566995.1	JKG40_RS06845	WP_009566995.1	AFE_RS08785
			contig 379
			contig 1403
			contig 2519
			contig 2762
prx	Peroxiredoxin	WP_012536483.1	JKG41_RS12800	WP_012536483.1	JKG40_RS10430	WP_012536483.1	AFE_RS04615
		WP_009562391.1	JKG41_RS06560	WP_009562391.1	JKG40_RS06470	WP_009562391.1	AFE_RS06860
			contig 1683
cat	Catalase		contig 1640
gpx	glutathione peroxidase	WP_009566864.1	JKG41_RS01795	WP_009566864.1	JKG40_RS01135	WP_009566864.1	AFE_RS01735
trxA	Thioredoxin	WP_012536267.1	JKG41_RS12350	WP_012536267.1	JKG40_RS12050	WP_012536267.1	AFE_RS03100
		WP_012537429.1	JKG41_RS09675	WP_012537429.1	JKG40_RS03445	WP_012537429.1	AFE_RS13080
		WP_012536882.1	JKG41_RS01315	WP_012536882.1	JKG40_RS00655	WP_012536882.1	AFE_RS09170
trxB	Thioredoxin reductase	WP_009566072.1	JKG41_RS14080	WP_009566072.1	JKG40_RS13760	WP_009566072.1	AFE_RS01775
			contig 1613
gshB	Glutathione synthetase	WP_012537575.1	JKG41_RS05870	WP_012537575.1	JKG40_RS05605	WP_012537575.1	AFE_RS14045

## Sheet: Metal tolerance genes
			MC2.2		PG05		ATCC 23270
Metal tolerance genes
Metal	Gen	Protein	Protein_id	Locus_tag	Protein_id	Locus_tag	Protein_id	Locus_tag
Copper	copA	Copper-translocating P-type ATPase CopA	WP_206383172.1	JKG41_RS06020	WP_206382865.1	JKG40_RS07325	WP_012537382.1	AFE_RS12765
				contig 32 y 47		contigs 30 y 202
	copB	Coper-translocating P-type ATPase CopB	WP_012536912.1	JKG41_RS05510	WP_012536912.1	JKG40_RS09245	WP_012536912.1	AFE_RS09340
	copC	Copper resistance protein CopC	WP_012537315.1	JKG41_RS08560	WP_012537315.1	JKG40_RS02510	WP_012537315.1	AFE_RS12160
	copD	Copper resistance protein CopD	WP_009562049.1	JKG41_RS08565	WP_009562049.1	JKG40_RS02515	WP_009562049.1	AFE_RS12165
	cusA	Cation efflux system protein CusA	WP_012536856.1	JKG41_RS06720	WP_012536856.1	JKG40_RS06520	WP_012536856.1	AFE_RS09010
	cusB	Cation efflux system protein CusB	WP_012536857.1	JKG41_RS06715	WP_012536857.1	JKG40_RS06515	WP_012536857.1	AFE_RS09015
	cusC	Cation efflux system protein CusC	WP_012536858.1	JKG41_RS06710	WP_012536858.1	JKG40_RS06510	WP_012536858.1	AFE_RS09020
	cusF	Copper binding protein CusF	WP_012537190.1	JKG41_RS12025	WP_012537190.1	JKG40_RS03900	WP_012537190.1	AFE_RS11150
			WP_009569871.1	JKG41_RS06005	WP_009569871.1	JKG40_RS05495	WP_009569871.1	AFE_RS12780
	cusS	Heavy metal sensor histidine kinase	WP_012536921.1	JKG41_RS05465	WP_012536921.1	JKG40_RS09375	WP_012536921.1	AFE_RS09385
	cusR	Heavy metal response regulator transcription factor	WP_012537688.1	JKG41_RS11065	WP_012537688.1	JKG40_RS11045	WP_012537688.1	AFE_RS15000
	ppk	Polyphosphate:ADP/GDP phosphotransferase	WP_012536815.1	JKG41_RS02815	WP_012536815.1	JKG40_RS01725	WP_012536815.1	AFE_RS08675
			WP_012536824.1	JKG41_RS02735	WP_012536824.1	JKG40_RS01645	WP_012536824.1	AFE_RS08755
	ppx	Exopolyphosphatase	WP_215905539.1	JKG41_RS04990	WP_012536520.1	JKG40_RS05015	WP_012536520.1	AFE_RS06730
	copZ	Copper(I) chaperone	WP_009568883.1	JKG41_RS02880	WP_009568883.1	JKG40_RS01790	WP_009568883.1	AFE_RS08610
			WP_009560961.1	JKG41_RS07520	WP_009560961.1	JKG40_RS07365	WP_009560961.1	AFE_RS11235
	DUF4390	Cation channel protein, putative	WP_009566309.1	JKG41_RS13435	WP_009566309.1	JKG40_RS13375	WP_009566309.1	AFE_RS00110
	AFE_0326(CusF) RspJ	Cation efflux system protein, putative	WP_012536086.1	JKG41_RS01590	WP_012536086.1	JKG40_RS00930	WP_012536086.1	AFE_RS01540
	AFE_1818	Plasma-membrane proton-efflux P-type ATPase			WP_206382968.1	JKG40_RS12500	WP_009562421.1	AFE_RS08435
	AFE_0329 rplW	Copper-translocating P-type ATPase	WP_012536087.1	JKG41_RS01605	WP_012536087.1	JKG40_RS00945	WP_012536087.1	AFE_RS01555
	AFE_1143	Heavy metal efflux transporter, MFP subunit, putative					WP_041645546.1	AFE_RS05385
	znuA_like	Zinc ABC transporter substrate-binding protein
	cadA	Cadmium-transporting ATPase	WP_012536912.1	JKG41_RS05510	WP_012536912.1	JKG40_RS09245	WP_012536912.1	AFE_RS09340
	nlpE	Copper resistance protein	WP_012537663.1	JKG41_RS14995	WP_012537663.1	JKG40_RS14930	WP_012537663.1	AFE_RS14740
Zinc	znuA	Zinc ABC transporter, substrate-binding protein ZnuA	WP_009567595.1	JKG41_RS04565	WP_009567595.1	JKG40_RS12595	WP_009567595.1	AFE_RS02830
	znuC	Zinc ABC transporter, ATP-binding protein ZnuC	WP_012536229.1	JKG41_RS04570	WP_012536229.1	JKG40_RS12600	WP_012536229.1	AFE_RS02835
	znuB	Zinc ABC transporter, permease protein ZnuB	WP_009567594.1	JKG41_RS04575	WP_009567594.1	JKG40_RS12605	WP_009567594.1	AFE_RS02840
			WP_009567592.1	JKG41_RS04580	WP_009567592.1	JKG40_RS12610	WP_009567592.1	AFE_RS02845
	czcA	CzcABC family efflux RND transporter, transmembrane protein	WP_012607420.1	JKG41_RS12010	WP_012607420.1	JKG40_RS03915	WP_012607420.1	AFE_RS11165
			WP_012607294.1	JKG41_RS09815	WP_012607294.1	JKG40_RS08920	WP_012607294.1	AFE_RS09405
				contig 585	WP_206383103.1	JKG40_RS14875	WP_012607299.1	AFE_RS09430
	czcB	RND efflux system, membrane fusion protein	WP_009566498.1	JKG41_RS09820	WP_009566498.1	JKG40_RS08915	WP_009566498.1	AFE_RS09410
			WP_012537153.1	JKG41_RS00620	WP_012537153.1	JKG40_RS05665	WP_012537153.1	AFE_RS10880
			WP_012536818.1	JKG41_RS02800	WP_012536818.1	JKG40_RS01710	WP_012536818.1	AFE_RS08690
			WP_012535792.1	JKG41_RS12650	WP_012535792.1	AFE_RS00530	WP_012535792.1	AFE_RS00530
	czcC	CzcABC family efflux RND transporter, outer membrane protein	WP_215905516.1	JKG41_RS02795
			WP_012536925.1	JKG41_RS09825	WP_012536925.1	JKG40_RS08910	WP_012536925.1	AFE_RS09415
			WP_012536818.1	JKG41_RS02800	WP_012536818.1	JKG40_RS01710	WP_012536818.1	AFE_RS08690
			WP_206383317.1	JKG41_RS13670	WP_206383026.1	JKG40_RS13840	WP_012537195.1	AFE_RS11180
				contig 10 y 907	WP_009564623.1	JKG40_RS01705 y contig 363	WP_009564623.1	AFE_RS08695
	czcD	Cobalt/zinc/cadmium resistance protein CzcD	WP_012537183.1	JKG41_RS06115	WP_012537183.1	JKG40_RS03865	WP_012537183.1	AFE_RS11115
			WP_012537187.1	JKG41_RS12040	WP_012537187.1	JKG40_RS03885	WP_012537187.1	AFE_RS11135
			WP_012536510.1	JKG41_RS04055	WP_012536510.1	JKG40_RS03930	WP_012536510.1	AFE_RS06680
			WP_012536817.1	JKG41_RS02805	WP_012536817.1	JKG40_RS01715	WP_012536817.1	AFE_RS08685
	AFE_178	Membrane-associated zinc metalloprotease, putative	WP_009569413.1	JKG41_RS02390	WP_009569413.1	JKG40_RS03205	WP_009569413.1	AFE_RS08295
Lead	cmtR	Cd(II)/Pb(II)-responsive transcriptional regulator, CmtR	WP_012537184.1	JKG41_RS06120	WP_012537184.1	JKG40_RS03870	WP_012537184.1	AFE_RS11120
Mercury	merA	Mercury reductase	WP_012607441.1	JKG41_RS10575	WP_206382965.1	JKG40_RS12405	WP_012607441.1	AFE_RS11370
			incomplete MerA	contig 1071	incomplete MerA	JKG40_RS13485
				contig 2511		contig 141 y 185	WP_012607441.1	AFE_RS11370
				contig 2973
	merB	Organomercurial lyase
	merC	Inner membrane protein	WP_009567170.1	JKG41_RS10570	WP_009567170.1	JKG40_RS12400	WP_009567170.1	AFE_RS11365
				contig 1244
	merD	Transcriptional regulator	WP_206383233.1	JKG41_RS10585	WP_206383007.1	JKG40_RS13495	WP_012537220.1	AFE_RS11380
				contig 9		contig 189
	merE	Mercuric resistance protein		contig 465		0
	merP	Mercury binding protein		contig 423
				contig 1604
				contig 1974		0
	merR	Hg(II)-responsive transcriptional regulator	WP_003089120.1	JKG41_RS14300
			WP_005798840.1	JKG41_RS15405		0
	merT	Mercuric ion transport protein	WP_215905633.1	JKG41_RS15400
				contig 219
				contig 413
				contig 1604
				contig 1974		0
	merR-like	MerR family transcriptional regulator	WP_009561598.1	JKG41_RS02585	WP_009561598.1	JKG40_RS02115	WP_009561598.1	AFE_RS11490
			WP_009567032.1	JKG41_RS03365	WP_009567032.1	JKG40_RS03105	WP_009567032.1	AFE_RS11950
			WP_009561020.1	JKG41_RS04050	WP_009561020.1	JKG40_RS03925	WP_009561020.1	AFE_RS06685
			WP_009566502.1	JKG41_RS10880	WP_009566502.1	JKG40_RS10455	WP_009566502.1	AFE_RS14225
			WP_206383450.1	JKG41_RS15335
