# Supplementary material for: Characterization and genomic analysis of two novel psychrotolerant Acidithiobacillus ferrooxidans strains from polar and subpolar environments
Source: Front Microbiol. 2022 Aug 24;13:960324. doi: 10.3389/fmicb.2022.960324 (PMC9449456; doi:10.3389/fmicb.2022.960324)
Supplement: Supplementary file 3 [file Table_2.XLSX]

## Sheet: Hoja1
Table S2. Genome caracteristics of At. ferrooxidans strains
Strains	PG05	MC2.2	RVS1	ATCC53993	Hel18	CCM4253	YQH-1	YNTRS-40	ATTC23270	DLC-5	BY-3
Genome size (bp)	2,764,394	2,838,093	2,826,311	2,885,038	3,109,160	3,196,562	3,111,222	3,257,037	2,982,397	4,184,217	3,832,399
Number of contigs	288	328	49	1	123	15	96	2	1	2090	194
Predicted CDS	2993	3096	2888	2918	3192	3244	3209	3262	3705	4299	4043
G + C content (%)	58.60	58.60	58.80	58.90	58.60	58.60	58.60	58.47	58.80	57.60	57.8
tRNAs	44	46	46	46	46	47	45	47	82	64	73
rRNA	3	8	6	6	3	6	9	6	6		3
Proteins	2730	2803	2705	2811	3064	3073	3012	3059	2893	4131	3777
